# Supplementary material for: Changes in Stoichiometry, Cellular RNA, and Alkaline Phosphatase Activity of Chlamydomonas in Response to Temperature and Nutrients
Source: Front Microbiol. 2017 Jan 23;8:18. doi: 10.3389/fmicb.2017.00018 (PMC5253361; doi:10.3389/fmicb.2017.00018)
Supplement: Supplementary file 1 [file Presentation_1.zip]

Archive with 1 entries (1 files):
- supplementary_Hessen_2016_frontiers.html
